# Supplementary material for: Black Rice Performance Under Water Deficit Conditions and Genotype X Environment Interactions
Source: Plants (Basel). 2025 Nov 12;14(22):3459. doi: 10.3390/plants14223459 (PMC12655899; doi:10.3390/plants14223459)
Supplement: Supplementary file 1 [file plants-14-03459-s001.zip]

Archive with 1 entries (1 files):
- plants-3922485-supplementary.pdf
